# Supplementary material for: Median Nerve Stimulation for Treatment of Tics: A 4-Week Open Trial with Ecological Momentary Assessment
Source: J Clin Med. 2023 Mar 28;12(7):2545. doi: 10.3390/jcm12072545 (PMC10095435; doi:10.3390/jcm12072545)
Supplement: Supplementary file 1 [file jcm-12-02545-s001.zip]

Archive with 1 entries (1 files):
- jcm-2267989-supplementary.pdf
